# Supplementary material for: Temperatures and precipitation affect vegetation dynamics on Scandinavian extensive green roofs
Source: Int J Biometeorol. 2020 Dec 11;65(6):837–49. doi: 10.1007/s00484-020-02060-2 (PMC8149340; doi:10.1007/s00484-020-02060-2)
Supplement: Supplementary file 1 — (XLSX 59 kb) [file 484_2020_2060_MOESM1_ESM.xlsx]

## Sheet: Sheet1
Location	Plot	Species mix	Short	year	Latitude	Longitude	Köppen climate	Precipitation	LDP	FTC	T mean	WHL (mm)	Substr. d (mm)	WHL+Sub	Aspect	Slope	Age (years)	Section area (m2)	Total species	Originally planted	Refound	Originally planted	Missing	Non-planted	% refound	Species richness	Shannon div index H	Hmax	Evenness	Bare substr	TPC	VPC	Moss	Unintended cover	Intended cover	Festuca ovina	acre	album	anglicum	cyaneum	fosterianum	hispanicum	lydium	oreganum	reflexum	sexangulare	pulchellum	spurium	telephium
Sandnes	S-1-a-16	1	S	2016	58.87	5.76	Cfb	1183	13	31	8.88	10	30	40	N-NE	15	2	85	4	6	4	6	2	0	66	4	129	139	93	0	100	100	0	0	100	0	0	43	0	0	0	0	0	0	0	15	0	0	0
Sandnes	S-1-b-16	1	S	2016	58.87	5.76	Cfb	1183	13	31	8.88	10	30	40	N-NE	15	2	85	5	6	5	6	1	0	83	5	114	161	71	1	99	99	0	0	99	0	1	38	0	0	0	0	0	0	0	18	0	0	0
Sandnes	S-2-a-16	3	S	2016	58.87	5.76	Cfb	1183	13	31	8.88	5	55	60	N-NE	15	2	85	5	5	2	5	3	3	40	5	102	161	63	5	96	90	5	1	89	0	0	11	0	0	0	12	60	0	0	0	0	0	0
Sandnes	S-2-b-16	3	S	2016	58.87	5.76	Cfb	1183	13	31	8.88	5	55	60	N-NE	15	2	85	5	5	2	5	3	3	40	5	109	161	68	4	97	94	2	1	93	0	0	4	0	0	0	14	59	0	0	0	0	0	0
Sandnes	S-3-a-16	4	S	2016	58.87	5.76	Cfb	1183	13	31	8.88	10	30	40	N-NE	15	2	85	6	4	2	4	2	4	50	6	134	179	75	2	98	90	8	0	90	0	0	36	35	0	0	3	0	0	0	8	0	0	0
Sandnes	S-3-b-16	4	S	2016	58.87	5.76	Cfb	1183	13	31	8.88	10	30	40	N-NE	15	2	85	7	4	2	4	2	5	50	7	159	195	82	3	97	97	0	0	97	0	0	37	15	0	0	7	1	0	0	15	0	0	0
Sandnes	S-4-a-16	2	S	2016	58.87	5.76	Cfb	1183	13	31	8.88	25	30	55	N-NE	15	2	85	4	7	3	7	4	1	42	4	74	139	53	3	98	95	2	1	94	0	0	65	0	0	0	2	0	0	0	0	0	0	0
Sandnes	S-4-b-16	2	S	2016	58.87	5.76	Cfb	1183	13	31	8.88	25	30	55	N-NE	15	2	85	6	7	5	7	2	1	71	6	111	179	62	5	95	90	5	0	90	0	0	45	0	0	0	1	1	0	0	5	0	0	0
Drammen	D-11-a-16	5	D	2016	59.74	10.2	Dfb	845	19	69	7.23	10	30	40	SE-NW	20	2	42	3	3	2	3	1	1	66	3	30	139	22	10	90	58	32	0	58	0	2	0	54	0	0	0	0	0	0	2	0	0	0
Drammen	D-12-a-16	1	D	2016	59.74	10.2	Dfb	845	19	69	7.23	10	30	40	SE-NW	20	2	42	4	6	4	6	2	0	66	4	96	139	69	1	99	98	1	0	98	0	0	21	0	0	0	0	0	0	0	1	0	0	0
Drammen	D-1-a-16	1	D	2016	59.74	10.2	Dfb	845	19	69	7.23	10	30	40	SE-NW	20	2	42	3	6	3	6	3	0	50	3	43	110	40	4	96	95	1	0	95	0	0	7	0	0	0	0	0	0	0	0	0	0	0
Drammen	D-2-a-16	2	D	2016	59.74	10.2	Dfb	845	19	69	7.23	25	30	55	SE-NW	20	2	42	4	7	3	7	4	1	42	4	86	161	54	14	86	85	1	0	85	0	1	59	0	0	0	0	0	0	0	0	0	15	0
Drammen	D-3-a-16	3	D	2016	59.74	10.2	Dfb	845	19	69	7.23	5	55	60	SE-NW	20	2	42	6	5	4	5	1	2	80	6	132	179	74	1	99	39	60	0	39	0	1	6	0	0	0	0	2	0	0	5	0	3	0
Drammen	D-4-a-16	1	D	2016	59.74	10.2	Dfb	845	19	69	7.23	10	30	40	SE-NW	20	2	42	3	6	3	6	3	0	66	3	86	139	62	3	96	88	8	0	88	0	0	60	0	0	0	0	0	0	0	0	0	0	0
Drammen	D-5-a-16	2	D	2016	59.74	10.2	Dfb	845	19	69	7.23	25	30	55	SE-NW	20	2	42	4	7	3	7	4	1	42	4	81	139	58	67	33	32	1	0	32	0	1	24	0	0	0	0	0	0	0	0	0	4	0
Drammen	D-6-a-16	3	D	2016	59.74	10.2	Dfb	845	19	69	7.23	5	55	60	SE-NW	20	2	42	5	5	4	5	1	1	80	5	125	161	78	1	99	69	30	0	69	0	1	30	0	0	0	0	0	0	0	3	0	15	0
Drammen	D-8-a-16	5	D	2016	59.74	10.2	Dfb	845	19	69	7.23	10	30	40	SE-NW	20	2	42	4	4	2	3	1	2	50	4	62	139	45	4	96	74	22	0	74	0	0	5	62	0	0	0	0	0	0	4	0	3	0
Drammen	D-9-a-16	1	D	2016	59.74	10.2	Dfb	845	19	69	7.23	10	30	40	SE-NW	20	2	42	4	6	4	6	2	0	66	4	79	139	57	3	97	97	0	0	97	0	0	16	0	0	0	0	0	0	0	1	0	0	0
Oslo1	O1-1-a-16	1	O1	2016	59.91	10.8	Dfb	882	16	45	7.47	0	30	30	SW	0	2	77	4	6	4	6	2	0	66	4	71	139	51	2	98	78	20	0	78	0	0	61	0	0	0	0	0	0	0	1	0	0	0
Oslo1	O1-1-b-16	1	O1	2016	59.91	10.8	Dfb	882	16	45	7.47	0	30	30	SW	0	2	77	4	6	4	6	2	0	66	4	116	139	84	0	100	82	18	0	82	0	0	32	0	0	0	0	0	0	0	2	0	0	0
Oslo1	O1-2-a-16	3	O1	2016	59.91	10.8	Dfb	882	16	45	7.47	4	40	44	SW	0	2	77	5	5	4	5	1	1	80	5	155	161	96	0	100	75	25	0	75	0	0	15	0	0	0	0	10	0	0	19	0	9	0
Oslo1	O1-2-b-16	3	O1	2016	59.91	10.8	Dfb	882	16	45	7.47	4	40	44	SW	0	2	77	5	5	4	5	1	1	80	5	136	161	84	1	99	73	26	0	73	0	0	7	0	0	0	0	6	0	0	32	0	6	0
Oslo1	O1-3-a-16	2	O1	2016	59.91	10.8	Dfb	882	16	45	7.47	0	40	40	SW	0	2	77	4	7	3	7	4	1	57	4	96	161	60	5	95	92	3	0	92	0	4	52	0	0	0	0	0	0	0	0	0	32	0
Oslo1	O1-3-b-16	2	O1	2016	59.91	10.8	Dfb	882	16	45	7.47	0	40	40	SW	0	2	77	5	7	4	7	3	1	57	5	93	161	58	1	99	96	3	0	96	0	4	67	0	0	0	0	0	0	0	2	0	18	0
Oslo1	O1-4-a-16	5	O1	2016	59.91	10.8	Dfb	882	16	45	7.47	5	30	35	SW	0	2	77	3	3	3	3	0	0	100	3	92	139	66	1	100	42	57	1	41	0	23	2	15	0	0	0	0	0	0	0	0	0	0
Oslo1	O1-4-b-16	5	O1	2016	59.91	10.8	Dfb	882	16	45	7.47	5	30	35	SW	0	2	77	2	3	2	3	1	0	100	2	37	110	34	2	98	25	72	0	25	0	23	0	2	0	0	0	0	0	0	0	0	0	0
Oslo2	O2-1-a-16	1	O2	2016	59.96	10.8	Dfb	882	16	45	7.47	10	30	40	N	3	7	80	2	6	2	6	4	0	33	2	46	69	66	0	100	100	0	0	100	0	0	0	0	0	0	0	0	0	0	0	0	0	0
Oslo2	O2-1-b-16	1	O2	2016	59.96	10.73	Dfb	882	16	45	7.47	10	30	40	N	3	7	80	3	6	3	6	3	0	50	3	38	110	35	0	100	92	8	0	92	0	0	6	0	0	0	0	0	0	0	3	0	0	0
Oslo2	O2-2-a-16	3	O2	2016	59.96	10.73	Dfb	882	16	45	7.47	10	30	40	N	3	7	80	4	5	2	5	3	2	40	4	95	139	69	1	99	92	7	0	91	0	7	2	0	0	0	0	56	0	0	26	0	0	0
Oslo2	O2-2-b-16	3	O2	2016	59.96	10.73	Dfb	882	16	45	7.47	10	30	40	N	3	7	80	4	5	1	5	4	3	20	4	100	161	62	2	99	82	16	1	81	0	9	0	0	0	0	2	48	0	0	22	0	0	0
Oslo2	O2-3-a-16	1	O2	2016	59.96	10.73	Dfb	882	16	45	7.47	10	30	40	N	3	7	80	5	6	4	6	2	1	66	5	85	161	53	0	99	89	10	0	89	0	0	3	0	0	0	0	0	0	0	1	0	5	0
Oslo2	O2-3-b-16	1	O2	2016	59.96	10.73	Dfb	882	16	45	7.47	10	30	40	N	3	7	80	5	6	4	6	2	1	66	5	98	161	61	0	100	82	18	0	82	0	0	3	0	0	0	0	0	0	0	2	0	14	0
Bergen	B-1-a-16	1	B	2016	60.38	5.33	Cfb	2386	8	29	8.85	10	30	40	E	15	2	77	4	6	3	6	3	1	50	4	91	139	65	3	104	88	9	7	81	0	0	0	6	0	0	0	0	0	0	3	0	0	0
Bergen	B-1-b-16	1	B	2016	60.38	5.33	Cfb	2386	8	29	8.85	10	30	40	E	15	2	77	4	6	3	6	3	1	50	4	78	139	56	0	104	83	17	4	79	0	2	0	7	0	0	0	0	0	0	0	0	0	0
Bergen	B-2-a-16	2	B	2016	60.38	5.33	Cfb	2386	8	29	8.85	25	30	55	E	15	2	77	2	7	2	7	5	0	28	2	67	69	97	15	100	35	50	15	20	0	12	0	0	0	0	8	0	0	0	0	0	0	0
Bergen	B-2-b-16	2	B	2016	60.38	5.33	Cfb	2386	8	29	8.85	25	30	55	E	15	2	77	2	7	2	7	5	0	28	2	56	69	81	20	100	60	20	20	40	0	30	0	0	0	0	10	0	0	0	0	0	0	0
Bergen	B-3-a-16	3	B	2016	60.38	5.33	Cfb	2386	8	29	8.85	5	85	90	E	15	2	77	5	5	3	5	2	2	60	5	136	161	85	3	123	82	15	26	56	0	9	0	0	0	0	20	0	0	0	20	0	2	0
Bergen	B-3-b-16	3	B	2016	60.38	5.33	Cfb	2386	8	29	8.85	5	85	90	E	15	2	77	4	5	2	5	3	2	40	4	107	139	77	2	101	53	45	3	50	0	3	0	0	0	0	5	0	0	0	13	0	0	0
Bergen	B-4-a-16	4	B	2016	60.38	5.33	Cfb	2386	8	29	8.85	10	30	40	E	15	2	77	5	4	3	4	1	2	75	5	152	161	94	12	98	53	35	10	43	0	8	9	0	0	0	0	0	0	0	9	0	14	0
Bergen	B-4-b-16	4	B	2016	60.38	5.33	Cfb	2386	8	29	8.85	10	30	40	E	15	2	77	6	4	3	4	1	3	75	6	162	179	91	10	130	65	25	40	25	0	8	2	0	0	0	1	0	0	0	4	0	6	0
Bergen	B-5-a-16	4	B	2016	60.38	5.33	Cfb	2386	8	29	8.85	3.1	60	63.1	E	15	2	77	4	4	2	4	2	2	50	4	133	139	96	10	120	60	30	30	30	0	10	10	0	0	0	0	0	0	0	5	0	0	0
Bergen	B-5-b-16	4	B	2016	60.38	5.33	Cfb	2386	8	29	8.85	3.1	60	63.1	E	15	2	77	4	4	2	4	2	2	50	4	124	139	89	8	112	58	34	20	38	0	10	3	0	0	0	0	0	0	0	8	0	17	0
Trondheim	Tm-1-a-16	1	Tm	2016	63.41	10.41	Cfb	832	21	63	6.06	10	30	40	E	9	2	148	5	6	4	6	2	1	66	5	124	161	77	10	90	85	5	0	85	0	26	2	0	0	0	0	0	0	0	0	0	2	0
Trondheim	Tm-1-b-16	1	Tm	2016	63.41	10.41	Cfb	832	21	63	6.06	10	30	40	E	9	2	148	4	6	4	6	2	0	66	4	131	139	94	14	88	83	3	2	81	0	19	23	0	0	0	0	0	0	0	0	0	0	0
Trondheim	Tm-1-c-16	1	Tm	2016	63.41	10.41	Cfb	832	21	63	6.06	10	30	40	E	9	2	148	4	6	4	6	2	0	66	4	118	139	85	7	106	88	5	13	75	0	10	5	0	0	0	0	0	0	0	0	0	0	0
Trondheim	Tm-2-a-16	2	Tm	2016	63.41	10.41	Cfb	832	21	63	6.06	25	30	55	E	9	2	148	1	7	1	7	6	0	14	1	*	*	*	60	40	30	10	0	30	0	30	0	0	0	0	0	0	0	0	0	0	0	0
Trondheim	Tm-2-b-16	2	Tm	2016	63.41	10.41	Cfb	832	21	63	6.06	25	30	55	E	9	2	148	3	7	2	7	5	1	28	3	16	110	14	30	70	65	5	0	65	0	63	1	0	0	0	0	0	0	0	0	0	1	0
Trondheim	Tm-2-c-16	2	Tm	2016	63.41	10.41	Cfb	832	21	63	6.06	25	30	55	E	9	2	148	4	7	3	7	4	1	42	4	90	139	65	20	100	80	0	20	60	0	36	2	0	0	0	0	0	0	0	2	0	20	0
Trondheim	Tm-3-a-16	3	Tm	2016	63.41	10.41	Cfb	832	21	63	6.06	5	55	60	E	9	2	148	4	5	3	5	2	1	60	4	61	139	44	12	104	74	14	16	58	0	48	3	0	0	0	0	0	0	0	0	0	1	0
Trondheim	Tm-3-b-16	3	Tm	2016	63.41	10.41	Cfb	832	21	63	6.06	5	55	60	E	9	2	148	3	5	2	5	3	1	40	3	53	110	49	2	144	96	2	46	50	0	41	0	0	0	0	0	0	0	0	0	0	1	0
Trondheim	Tm-3-c-16	3	Tm	2016	63.41	10.41	Cfb	832	21	63	6.06	5	55	60	E	9	2	148	3	5	2	5	3	1	40	3	62	110	56	5	140	92	3	45	47	0	36	0	0	0	0	0	0	0	0	1	0	0	0
Umeå	U1-15-S-a-16	8	U	2016	63.81	20.29	Dfb	520	21	53	5.27	10	48	58	S	12	2	1600	2	12	2	12	10	0	16	2	10	69	14	0	100	98	2	2	98	0	96	2	0	0	0	0	0	0	0	0	0	0	0
Umeå	U1-15-S-b-16	8	U	2016	63.81	20.29	Dfb	520	21	53	5.27	10	59	69	S	12	2	1600	2	12	2	12	10	0	16	2	27	69	39	45	55	52	3	3	52	0	48	4	0	0	0	0	0	0	0	0	0	0	0
Umeå	U1-15-S-c-16	8	U	2016	63.81	20.29	Dfb	520	21	53	5.27	10	31	41	S	12	2	1600	2	12	2	12	10	0	16	2	14	69	21	7	93	91	5	2	91	0	88	3	0	0	0	0	0	0	0	0	0	0	0
Umeå	U1-19-S-a-16	8	U	2016	63.81	20.29	Dfb	520	21	53	5.27	10	46	56	S	12	2	1640	3	12	2	12	10	1	25	3	15	110	14	0	100	100	0	0	100	2	97	1	0	0	0	0	0	0	0	0	0	0	0
Umeå	U1-19-S-b-16	8	U	2016	63.81	20.29	Dfb	520	21	53	5.27	10	37	47	S	12	2	1640	1	12	1	12	11	0	8	1	*	*	*	25	75	71	4	4	71	0	71	0	0	0	0	0	0	0	0	0	0	0	0
Umeå	U1-19-S-c-16	8	U	2016	63.81	20.29	Dfb	520	21	53	5.27	10	40	50	S	12	2	1640	1	12	1	12	11	0	8	1	*	*	*	28	72	68	6	4	68	0	68	0	0	0	0	0	0	0	0	0	0	0	0
Umeå	U1-2-N-a-16	8	U	2016	63.81	20.29	Dfb	520	21	53	5.27	10	52	62	N	15	2	875	2	12	1	12	11	1	16	2	6	69	8	0	100	100	0	0	100	1	99	0	0	0	0	0	0	0	0	0	0	0	0
Umeå	U1-2-N-b-16	8	U	2016	63.81	20.29	Dfb	520	21	53	5.27	10	49	59	N	15	2	875	2	12	1	12	11	1	16	2	13	69	19	0	100	99	4	0	100	3	97	0	0	0	0	0	0	0	0	0	0	0	0
Umeå	U1-2-N-c-16	8	U	2016	63.81	20.29	Dfb	520	21	53	5.27	10	50	60	N	15	2	875	1	12	1	12	11	0	8	1	*	*	*	1	99	97	4	2	97	0	97	0	0	0	0	0	0	0	0	0	0	0	0
Umeå	U1-5-S-a-16	8	U	2016	63.81	20.29	Dfb	520	21	53	5.27	10	58	68	S	12	2	1485	3	12	2	12	10	1	25	3	11	110	10	0	100	100	0	0	100	1	98	1	0	0	0	0	0	0	0	0	0	0	0
Umeå	U1-5-S-b-16	8	U	2016	63.81	20.29	Dfb	520	21	53	5.27	10	66	76	S	12	2	1485	2	12	1	12	11	1	16	2	14	69	21	8	92	92	0	0	92	3	89	0	0	0	0	0	0	0	0	0	0	0	0
Umeå	U1-5-S-c-16	8	U	2016	63.81	20.29	Dfb	520	21	53	5.27	10	42	52	S	12	2	1485	1	12	1	12	11	0	8	1	*	*	*	30	70	69	1	1	69	0	69	0	0	0	0	0	0	0	0	0	0	0	0
Luleå	L1-1-N-a-16	6	L	2016	65.58	22.16	Dfc	666	12	60	3.73	10	31	41	N	10	4	5520	2	8	2	7	5	0	25	2	50	69	72	22	78	10	68	68	10	0	2	8	0	0	0	0	0	0	0	0	0	0	0
Luleå	L1-1-N-b-16	6	L	2016	65.58	22.16	Dfc	666	12	60	3.73	10	33	43	N	10	4	5520	3	8	3	7	4	0	37	3	86	110	78	38	62	11	51	51	11	0	3	7	0	0	0	0	0	0	0	0	0	0	0
Luleå	L1-1-N-c-16	6	L	2016	65.58	22.16	Dfc	666	12	60	3.73	10	28	38	N	10	4	5520	3	8	3	7	4	0	37	3	77	110	70	24	76	18	58	57	19	0	5	13	0	0	0	0	0	0	0	0	1	0	0
Luleå	L1-1-S-a-16	6	L	2016	65.58	22.16	Dfc	666	12	60	3.73	10	25	35	S	10	4	2511	1	8	1	7	6	0	12	1	*	*	*	59	41	1	40	40	1	0	1	0	0	0	0	0	0	0	0	0	0	0	0
Luleå	L1-1-S-b-16	6	L	2016	65.58	22.16	Dfc	666	12	60	3.73	10	24	34	S	10	4	2511	2	8	2	7	5	0	25	2	64	69	92	56	44	3	41	41	3	0	2	1	0	0	0	0	0	0	0	0	0	0	0
Luleå	L1-1-S-c-16	6	L	2016	65.58	22.16	Dfc	666	12	60	3.73	10	25	35	S	10	4	2511	1	8	1	7	6	0	12	1	*	*	*	38	62	2	60	60	2	0	2	0	0	0	0	0	0	0	0	0	0	0	0
Luleå	L1-2-N-a-16	6	L	2016	65.58	22.16	Dfc	666	12	60	3.73	10	25	35	N	5	4	1068	1	8	1	7	6	0	12	1	*	*	*	3	97	85	12	94	3	0	0	3	0	0	0	0	0	0	0	0	0	0	0
Luleå	L1-2-N-b-16	6	L	2016	65.58	22.16	Dfc	666	12	60	3.73	10	32	42	N	5	4	1068	0	8	0	7	7	0	0	0	*	*	*	3	97	84	13	97	0	0	0	0	0	0	0	0	0	0	0	0	0	0	0
Luleå	L1-2-N-c-16	6	L	2016	65.58	22.16	Dfc	666	12	60	3.73	10	23	33	N	5	4	1068	0	8	0	7	7	0	0	0	*	*	*	20	80	53	27	80	0	0	0	0	0	0	0	0	0	0	0	0	0	0	0
Luleå	L2-1-S-a-16	7	L	2016	65.58	22.16	Dfc	666	12	60	3.73	10	23	33	S	12	3	84	2	8	2	7	5	0	25	2	41	69	59	89	11	7	4	4	7	0	6	1	0	0	0	0	0	0	0	0	0	0	0
Luleå	L2-1-S-b-16	7	L	2016	65.58	22.16	Dfc	666	12	60	3.73	10	20	30	S	12	3	84	2	8	2	7	5	0	25	2	22	69	32	78	22	17	5	5	17	0	16	1	0	0	0	0	0	0	0	0	0	0	0
Luleå	L2-1-S-c-16	7	L	2016	65.58	22.16	Dfc	666	12	60	3.73	10	24	34	S	12	3	84	2	8	2	7	5	0	25	2	63	69	90	45	55	25	30	30	25	0	17	8	0	0	0	0	0	0	0	0	0	0	0
Kiruna	K1-1-N-a-16	6	K	2016	67.86	20.22	Dfc	523	14	49	0.93	10	33	43	N	6	2	384	3	8	3	7	4	0	50	3	96	139	69	81	19	15	4	7	11	0	1	4	0	0	0	0	0	0	0	0	0	0	0
Kiruna	K1-1-N-b-16	6	K	2016	67.86	20.22	Dfc	523	14	49	0.93	10	34	44	N	6	2	384	3	8	3	7	4	0	50	3	102	139	74	75	25	19	6	9	15	0	7	2	0	0	0	0	0	0	0	0	0	0	0
Kiruna	K1-1-N-c-16	6	K	2016	67.86	20.22	Dfc	523	14	49	0.93	10	38	48	N	6	2	384	1	8	1	7	6	0	12	1	*	*	*	64	36	14	22	32	4	0	0	4	0	0	0	0	0	0	0	0	0	0	0
Kiruna	K2-1-S-a-16	6	K	2016	67.86	20.22	Dfc	523	14	49	0.93	10	32	42	S	6	2	384	1	8	1	7	6	0	12	1	*	*	*	63	37	21	16	18	19	0	19	0	0	0	0	0	0	0	0	0	0	0	0
Kiruna	K2-1-S-b-16	6	K	2016	67.86	20.22	Dfc	523	14	49	0.93	10	31	41	S	6	2	384	3	8	3	7	4	0	37	3	108	110	99	82	18	8	10	10	8	0	3	3	0	0	0	0	0	0	0	0	0	0	0
Kiruna	K2-1-S-c-16	6	K	2016	67.86	20.22	Dfc	523	14	49	0.93	10	30	40	S	6	2	384	1	8	1	7	6	0	12	1	*	*	*	70	30	10	20	22	8	0	8	0	0	0	0	0	0	0	0	0	0	0	0
Tromsø	To-2-a-16	1	To	2016	69.65	18.94	Dfc	1015	9	62	4.39	4	40	44	SW	0	2	90	4	5	1	5	4	3	20	4	88	139	63	4	105	70	26	9	61	0	14	0	0	0	0	1	5	0	0	0	0	0	0
Tromsø	To-2-b-16	1	To	2016	69.65	18.94	Dfc	1015	9	62	4.39	4	40	44	SW	0	2	90	3	5	1	5	4	2	40	3	60	139	43	4	106	84	12	10	74	0	11	0	0	0	0	0	2	0	0	0	0	0	0
Tromsø	To-3-a-16	3	To	2016	69.65	18.94	Dfc	1015	9	62	4.39	0	40	40	SW	0	2	90	4	7	4	7	3	0	71	4	107	161	66	4	110	84	11	15	69	0	44	8	0	0	0	0	5	0	0	0	0	0	0
Tromsø	To-3-b-16	3	To	2016	69.65	18.94	Dfc	1015	9	62	4.39	0	40	40	SW	0	2	90	5	7	5	7	2	0	71	5	84	179	47	6	98	78	16	4	74	0	56	2	0	0	0	11	2	0	0	0	0	0	0
Tromsø	To-4-a-16	4	To	2016	69.65	18.94	Dfc	1015	9	62	4.39	10	30	40	SW	0	2	90	3	4	1	4	3	2	25	3	22	110	20	8	93	66	26	1	64	0	61	1	0	0	0	2	0	0	0	0	0	0	0
Tromsø	To-4-b-16	4	To	2016	69.65	18.94	Dfc	1015	9	62	4.39	10	30	40	SW	0	2	90	2	4	1	4	3	1	25	2	29	69	41	19	82	61	20	1	60	0	55	5	0	0	0	0	0	0	0	0	0	0	0
Sandnes	S-1b-b-17	1	S	2017	58.87	5.76	Cfb	1195	13	26	8.74	10	30	40	N-NE	15	3	85	5	6	4	6	2	1	66	5	110	161	68	1	99	99	0	0	99	0	1	30	0	0	0	0	0	0	0	17	0	50	0
Sandnes	S-1u-a-17	1	S	2017	58.87	5.76	Cfb	1195	13	26	8.74	10	30	40	N-NE	15	3	85	5	6	4	6	2	1	66	5	133	161	83	3	97	97	0	0	97	0	4	35	0	0	0	0	0	0	0	10	0	38	0
Sandnes	S-2-a-17	3	S	2017	58.87	5.76	Cfb	1195	13	26	8.74	5	55	60	N-NE	15	3	85	6	5	3	5	2	3	60	6	74	179	41	1	100	99	0	1	98	0	1	3	0	0	0	6	80	0	0	2	0	0	0
Sandnes	S-2-b-17	3	S	2017	58.87	5.76	Cfb	1195	13	26	8.74	5	55	60	N-NE	15	3	85	7	5	4	5	1	3	80	7	135	195	69	0	105	100	0	5	95	0	2	4	0	0	0	6	46	0	0	4	0	3	0
Sandnes	S-3-a-17	4	S	2017	58.87	5.76	Cfb	1195	13	26	8.74	10	30	40	N-NE	15	3	85	6	4	3	4	1	3	75	6	128	179	72	5	95	95	0	0	95	0	0	45	5	0	0	0	2	0	0	32	0	7	0
Sandnes	S-3-b-17	4	S	2017	58.87	5.76	Cfb	1195	13	26	8.74	10	30	40	N-NE	15	3	85	7	4	3	4	1	4	75	7	147	195	75	1	99	99	0	0	99	0	0	37	8	0	0	1	1	0	0	30	0	18	0
Sandnes	S-4-a-17	2	S	2017	58.87	5.76	Cfb	1195	13	26	8.74	25	30	55	N-NE	15	3	85	4	7	3	7	4	1	42	4	84	139	60	8	92	89	3	0	89	0	0	46	0	0	0	0	0	0	0	2	0	40	0
Sandnes	S-4-b-17	2	S	2017	58.87	5.76	Cfb	1195	13	26	8.74	25	30	55	N-NE	15	3	85	6	7	5	7	2	1	71	6	120	179	67	1	99	99	0	0	99	0	5	40	0	0	0	0	1	0	0	5	0	44	0
Drammen	D-11-a-17	5	D	2017	59.74	10.2	Dfb	681	10	65	7.26	10	30	40	SE-NW	20	3	42	4	3	3	3	0	1	100	4	86	139	62	30	70	29	41	0	29	0	1	4	21	0	0	0	0	0	0	0	0	3	0
Drammen	D-12-a-17	1	D	2017	59.74	10.2	Dfb	681	10	65	7.26	10	30	40	SE-NW	20	3	42	3	6	3	6	3	0	50	3	38	110	34	0	99	99	0	0	99	0	0	2	0	0	0	0	0	0	0	0	0	0	0
Drammen	D-1-a-17	1	D	2017	59.74	10.2	Cfb	681	10	65	7.26	10	30	40	N-NE	20	3	42	2	6	2	6	4	0	50	2	25	110	22	0	99	99	0	0	99	0	0	0	0	0	0	0	0	0	0	0	0	0	0
Drammen	D-2-a-17	2	D	2017	59.74	10.2	Dfb	681	10	65	7.26	25	30	55	SE-NW	20	3	42	3	7	2	7	5	1	57	3	92	161	57	55	45	43	2	0	43	0	0	1	0	0	0	0	0	0	0	0	0	23	0
Drammen	D-3-a-17	3	D	2017	59.74	10.2	Dfb	681	10	65	7.26	5	55	60	SE-NW	20	3	42	2	5	2	5	3	0	80	2	59	139	43	2	98	52	46	0	52	0	0	0	0	0	0	0	0	0	0	0	0	10	0
Drammen	D-4-a-17	1	D	2017	59.74	10.2	Dfb	681	10	65	7.26	10	30	40	SE-NW	20	3	42	3	6	3	6	3	0	50	3	94	110	86	17	83	74	9	0	74	0	0	10	0	0	0	0	0	0	0	0	0	0	0
Drammen	D-5-a-17	2	D	2017	59.74	10.2	Dfb	681	10	65	7.26	25	30	55	SE-NW	20	3	42	3	7	2	7	5	1	28	3	110	110	100	44	56	51	5	0	51	0	0	19	0	0	0	0	0	0	0	0	0	16	0
Drammen	D-6-a-17	3	D	2017	59.74	10.2	Dfb	681	10	65	7.26	5	55	60	SE-NW	20	3	42	4	5	3	5	2	1	80	4	62	161	38	12	87	53	34	0	53	0	1	1	0	0	0	0	0	0	0	0	0	7	0
Drammen	D-8-a-17	5	D	2017	59.74	10.2	Dfb	681	10	65	7.26	10	30	40	SE-NW	20	3	42	4	3	3	3	0	1	100	4	124	161	77	12	88	53	35	0	53	0	8	14	26	0	0	0	0	0	0	0	0	4	0
Drammen	D-9-a-17	1	D	2017	59.74	10.2	Dfb	681	10	65	7.26	10	30	40	SE-NW	20	3	42	2	6	1	6	5	1	16	2	20	69	29	0	100	100	0	0	100	0	0	0	0	0	0	0	0	0	0	0	0	5	0
Oslo1	O1-1-a-17	1	O1	2017	59.91	10.8	Dfb	709	8	65	7.35	0	30	30	SW	0	3	77	5	6	5	6	1	0	83	5	74	161	46	1	99	95	4	0	95	0	1	70	0	0	0	0	0	0	0	1	0	0	0
Oslo1	O1-1-b-17	1	O1	2017	59.91	10.8	Dfb	709	8	65	7.35	0	30	30	SW	0	3	77	3	6	3	6	3	0	66	3	108	139	78	0	100	99	0	0	99	0	0	41	0	0	0	0	0	0	0	0	0	0	0
Oslo1	O1-2-a-17	3	O1	2017	59.91	10.8	Dfb	709	8	65	7.35	4	40	44	SW	0	3	77	4	5	4	5	1	0	80	4	118	161	74	0	100	98	2	0	98	0	0	15	0	0	0	0	0	0	0	21	0	8	0
Oslo1	O1-2-b-17	3	O1	2017	59.91	10.8	Dfb	709	8	65	7.35	4	40	44	SW	0	3	77	4	5	4	5	1	0	80	4	120	139	86	2	98	93	5	0	93	0	0	12	0	0	0	0	0	0	0	24	0	10	0
Oslo1	O1-3-a-17	2	O1	2017	59.91	10.8	Dfb	709	8	65	7.35	0	40	40	SW	0	3	77	3	7	2	7	5	1	42	3	95	139	68	10	90	83	7	0	83	0	0	37	0	0	0	0	0	0	0	0	0	39	0
Oslo1	O1-3-b-17	2	O1	2017	59.91	10.8	Dfb	709	8	65	7.35	0	40	40	SW	0	3	77	3	7	2	7	5	1	28	3	97	110	88	7	93	90	3	0	90	0	0	52	0	0	0	0	0	0	0	0	0	21	0
Oslo1	O1-4-a-17	5	O1	2017	59.91	10.8	Dfb	709	8	65	7.35	5	30	35	SW	0	3	77	3	3	3	3	0	0	100	3	53	110	48	1	99	53	46	0	53	0	4	4	45	0	0	0	0	0	0	0	0	0	0
Oslo1	O1-4-b-17	5	O1	2017	59.91	10.8	Dfb	709	8	65	7.35	5	30	35	SW	0	3	77	2	3	2	3	1	0	100	2	74	110	67	3	97	27	69	0	27	0	10	0	17	0	0	0	0	0	0	0	0	0	0
Oslo2	O2-1-a-17	1	O2	2017	59.96	10.73	Dfb	709	8	65	7.35	10	30	40	N	3	8	80	2	6	2	6	4	0	33	2	28	69	40	0	100	100	0	0	100	0	0	0	0	0	0	0	0	0	0	0	0	0	0
Oslo2	O2-1-b-17	1	O2	2017	59.96	10.73	Dfb	709	8	65	7.35	10	30	40	N	3	8	80	4	6	3	6	3	1	50	4	35	139	25	0	100	94	6	0	94	0	0	3	0	0	0	0	0	0	0	2	0	2	0
Oslo2	O2-2-a-17	3	O2	2017	59.96	10.73	Dfb	709	8	65	7.35	4	40	44	N	3	8	80	4	5	2	5	3	2	60	4	95	161	59	3	97	82	15	0	81	0	8	2	0	0	0	0	54	0	0	17	0	0	0
Oslo2	O2-2-b-17	3	O2	2017	59.96	10.73	Dfb	709	8	65	7.35	4	40	44	N	3	8	80	4	5	2	5	3	2	60	4	107	179	60	0	99	77	22	0	77	0	13	0	0	0	0	0	45	0	0	17	0	0	0
Oslo2	O2-3-a-17	1	O2	2017	59.96	10.73	Dfb	709	8	65	7.35	10	30	40	N	3	8	80	5	6	4	6	2	1	66	5	80	161	50	0	100	94	6	0	94	0	0	1	0	0	0	0	0	0	0	1	0	7	0
Oslo2	O2-3-b-17	1	O2	2017	59.96	10.73	Dfb	709	8	65	7.35	10	30	40	N	3	8	80	5	6	4	6	2	1	66	5	103	161	64	0	100	83	17	0	83	0	0	2	0	0	0	0	0	0	0	1	0	16	0
Bergen	B-1b-b-17	1	B	2017	60.38	5.33	Cfb	2740	15	28	8.77	10	30	40	E	15	3	77	4	6	4	6	2	0	66	4	119	139	86	7	124	86	7	31	55	0	7	9	0	0	0	0	0	0	0	0	0	0	0
Bergen	B-1u-a-17	1	B	2017	60.38	5.33	Cfb	2740	15	28	8.77	10	30	40	E	15	3	77	4	6	4	6	2	0	66	4	126	139	91	30	85	55	15	15	40	0	5	15	0	0	0	0	0	0	0	0	0	0	0
Bergen	B-2-a-17	2	B	2017	60.38	5.33	Cfb	2740	15	28	8.77	25	30	55	E	15	3	77	3	7	3	7	4	0	42	3	40	110	36	3	98	63	34	1	62	0	55	6	0	0	0	0	0	0	0	1	0	0	0
Bergen	B-2-b-17	2	B	2017	60.38	5.33	Cfb	2740	15	28	8.77	25	30	55	E	15	3	77	3	7	3	7	4	0	42	3	40	110	36	2	100	72	26	2	70	0	62	7	0	0	0	0	1	0	0	0	0	0	0
Bergen	B-3-a-17	3	B	2017	60.38	5.33	Cfb	2740	15	28	8.77	5	85	90	E	15	3	77	3	5	2	5	3	1	40	3	103	110	94	0	190	100	0	90	10	0	5	3	0	0	0	0	0	0	0	2	0	0	0
Bergen	B-3-b-17	3	B	2017	60.38	5.33	Cfb	2740	15	28	8.77	5	85	90	E	15	3	77	4	5	2	5	3	2	40	4	119	139	86	1	149	96	3	50	46	0	5	0	0	0	0	0	13	0	0	5	0	0	0
Bergen	B-4-a-17	4	B	2017	60.38	5.33	Cfb	2740	15	28	8.77	10	30	40	E	15	3	77	4	4	1	4	3	3	25	4	89	139	64	2	125	84	14	27	57	0	30	0	0	0	0	0	1	0	0	24	0	2	0
Bergen	B-4-b-17	4	B	2017	60.38	5.33	Cfb	2740	15	28	8.77	10	30	40	E	15	3	77	5	4	2	4	2	3	50	5	103	161	64	3	127	74	23	30	44	0	20	0	0	0	0	0	1	0	0	20	0	2	0
Bergen	B-5-a-17	4	B	2017	60.38	5.33	Cfb	2740	15	28	8.77	3.1	60	63.1	E	15	3	77	4	4	1	4	3	3	25	4	131	139	95	0	145	90	10	45	45	0	15	0	0	0	0	0	10	0	0	15	0	5	0
Bergen	B-5-b-17	4	B	2017	60.38	5.33	Cfb	2740	15	28	8.77	3.1	60	63.1	E	15	3	77	4	4	1	4	3	3	25	4	114	139	82	0	163	95	5	63	32	0	6	0	0	0	0	0	1	0	0	10	0	15	0
Trondheim	Tm-1b-c-17	1	Tm	2017	63.41	10.41	Cfb	1084	23	63	6.06	10	30	40	E	9	3	148	2	6	2	6	4	0	33	2	16	69	23	0	80	80	0	0	80	0	0	3	0	0	0	0	0	0	0	0	0	0	0
Trondheim	Tm-1m-b-17	1	Tm	2017	63.41	10.41	Cfb	1084	23	63	6.06	10	30	40	E	9	3	148	2	6	2	6	4	0	33	2	61	69	87	2	92	87	3	2	85	0	0	25	0	0	0	0	0	0	0	0	0	0	0
Trondheim	Tm-1u-a-17	1	Tm	2017	63.41	10.41	Cfb	1084	23	63	6.06	10	30	40	E	9	3	148	3	6	3	6	3	0	50	3	20	110	18	5	73	71	2	0	71	0	2	1	0	0	0	0	0	0	0	0	0	0	0
Trondheim	Tm-2-a-17	2	Tm	2017	63.41	10.41	Cfb	1084	23	63	6.06	25	30	55	E	9	3	148	2	7	2	7	5	0	28	2	37	69	53	50	50	25	25	0	25	0	22	3	0	0	0	0	0	0	0	0	0	0	0
Trondheim	Tm-2-b-17	2	Tm	2017	63.41	10.41	Cfb	1084	23	63	6.06	25	30	55	E	9	3	148	2	7	2	7	5	0	28	2	23	69	33	25	75	65	10	0	65	0	61	4	0	0	0	0	0	0	0	0	0	0	0
Trondheim	Tm-2-c-17	2	Tm	2017	63.41	10.41	Cfb	1084	23	63	6.06	5	30	35	E	9	3	148	4	7	3	7	4	1	42	4	94	139	68	8	102	91	1	10	81	0	56	12	0	0	0	0	0	0	0	5	0	8	0
Trondheim	Tm-3-a-17	3	Tm	2017	63.41	10.41	Cfb	1084	23	63	6.06	5	55	60	E	9	3	148	5	5	3	5	2	2	60	5	99	161	61	0	103	92	8	3	89	0	31	0	0	0	0	0	1	0	0	5	0	2	0
Trondheim	Tm-3-b-17	3	Tm	2017	63.41	10.41	Cfb	1084	23	63	6.06	5	55	60	E	9	3	148	5	5	3	5	2	2	60	5	129	161	80	0	140	100	0	40	60	0	25	0	0	0	0	0	10	0	0	2	0	3	0
Trondheim	Tm-3-c-17	3	Tm	2017	63.41	10.41	Cfb	1084	23	63	6.06	5	55	60	E	9	3	148	5	5	3	5	2	2	60	5	112	161	70	8	102	92	0	10	82	0	30	0	0	0	0	0	1	0	0	8	0	3	0
Tromsø	To-2-a-17	1	To	2017	69.65	18.94	Dfc	1151	9	71	3.73	4	40	44	SW	0	3	90	4	5	2	5	3	2	80	4	105	179	58	3	99	48	49	2	46	0	14	0	0	0	0	0	2	0	0	2	0	0	0
Tromsø	To-2-b-17	1	To	2017	69.65	18.94	Dfc	1151	9	71	3.73	4	40	44	SW	0	3	90	3	5	1	5	4	2	40	3	47	139	34	2	100	59	39	2	56	0	6	0	0	0	0	0	1	0	0	0	0	0	0
Tromsø	To-3-a-17	3	To	2017	69.65	18.94	Dfc	1151	9	71	3.73	0	40	40	SW	0	3	90	4	7	4	7	3	0	57	4	58	139	42	0	104	34	65	5	29	0	25	2	0	0	0	0	1	0	0	0	0	0	0
Tromsø	To-3-b-17	3	To	2017	69.65	18.94	Dfc	1151	9	71	3.73	0	40	40	SW	0	3	90	2	7	2	7	5	0	57	2	26	139	18	3	101	43	54	4	39	0	37	1	0	0	0	0	0	0	0	0	0	0	0
Tromsø	To-4-a-17	4	To	2017	69.65	18.94	Dfc	1151	9	71	3.73	10	30	40	SW	0	3	90	1	4	0	4	4	1	0	1	*	*	*	24	77	35	41	1	34	0	34	0	0	0	0	0	0	0	0	0	0	0	0
Tromsø	To-4-b-17	4	To	2017	69.65	18.94	Dfc	1151	9	71	3.73	10	30	40	SW	0	3	90	1	4	0	4	4	1	0	1	*	*	*	21	80	31	48	1	30	0	30	0	0	0	0	0	0	0	0	0	0	0	0
[truncated: 10 more columns]
